# Supplementary material for: Use of knowledge translation products from health technology assessment: a prospective observational study
Source: Int J Technol Assess Health Care. 2026 Jan 9;42(1):e3. doi: 10.1017/S0266462325103371 (PMC12826861; doi:10.1017/S0266462325103371)
Supplement: Baradaran et al. supplementary material [file S0266462325103371sup001.zip]

Archive with 12 entries (12 files):
- Appendix 1.docx
- Appendix 2.docx
- Appendix 3.docx
- Appendix 4.docx
- Appendix 5.docx
- Appendix 6.docx
- Appendix 7.docx
- Appendix 8.docx
- Appendix 9.docx
- Appendix 10.docx
- Appendix 11.docx
- Appendix 12.docx
